# Supplementary material for: Illumina sequencing of 16S rRNA genes reveals a unique microbial community in three anaerobic sludge digesters of Dubai
Source: PLoS One. 2021 Apr 1;16(4):e0249023. doi: 10.1371/journal.pone.0249023 (PMC8016227; doi:10.1371/journal.pone.0249023)
Supplement: S1 Table — (XLSX) [file pone.0249023.s001.xlsx]

## Sheet: Bact Vs parameters
S1 Table. Correlation between bacterial genera and physicochemical parameters.
	VFA	EC	DS	VS	T	AL	pH	DSF	vadinCA02	Blvii28	Fervidobacterium	T78	Coprothermobacter	Sedimentibacter	W5	HA73	Leucobacter	Caldilinea	AUTHM297	Mycobacterium	Planctomyces	Rhodococcus
Volatile fatty acids (VFA)	1
Electrical conductivity (EC)	-0.478724	1
Dry Solids (DS)	-0.138342	-0.120364	1
Volatile solids	1.000**	-0.478724	-0.138342	1
Temperature (T)	-0.486412	0.057067	-0.163098	-0.486412	1
Alkalinity (AL)	-0.298498	0.255678	0.320544	-0.298498	-0.362831	1
pH	-0.341811	0.315305	0.616466	-0.341811	-0.194259	0.471992	1
Dissolved sulfide (DSF)	0.35273	0.223842	0.354327	0.35273	-0.280619	0.184062	0.0467147	1
vadinCA02	0.329848	-0.624556	0.296502	0.329848	-0.462066	0.175162	-0.0926181	0.225329	1
Blvii28	0.102866	0.206608	0.0820386	0.102866	-0.359315	0.0554234	-0.0461731	-0.0778226	-0.356539	1
Fervidobacterium	-0.274195	0.438586	0.531396	-0.274195	-0.343655	0.510699	0.618329	0.0911472	-0.353791	.684*	1
T78	-0.312697	0.413158	0.00827818	-0.312697	0.316126	0.213986	0.204253	0.494778	-0.0375406	-.653*	-0.193438	1
Coprothermobacter	-0.469972	0.248805	-0.43627	-0.469972	0.571173	-0.376676	-0.00846663	-0.335756	-0.308702	-0.50798	-0.405594	0.523088	1
Sedimentibacter	0.454698	-0.142161	-0.0114684	0.454698	-0.0197653	0.162939	0.158325	0.419573	0.160304	-0.42873	-0.256931	0.455553	-0.00522472	1
W5	-0.0794952	0.583223	0.225231	-0.0794952	-0.432708	0.430881	.661*	0.13017	-0.457412	0.552305	.850**	-0.0278538	-0.190702	0.0645069	1
HA73	-0.303283	0.0742946	-0.0943581	-0.303283	0.163605	0.261125	-0.116847	0.308588	0.38288	-.670*	-0.40774	.798**	0.45194	0.22084	-0.376143	1
Leucobacter	0.341412	-0.626443	0.312917	0.341412	-0.480712	0.177133	-0.0743229	0.224259	.999**	-0.338215	-0.334011	-0.0595174	-0.329711	0.158579	-0.437904	0.35366	1
Caldilinea	0.27495	-0.229033	0.124378	0.27495	0.139764	-0.469245	0.104915	0.00234178	-0.0840272	0.0832843	-0.0425068	-0.0224289	0.243965	0.399593	0.123244	-0.207325	-0.0776073	1
AUTHM297	0.0279335	0.0293796	0.450679	0.0279335	0.0839042	-0.217353	-0.130435	0.235339	-0.240765	0.584981	0.42769	-0.382783	-0.493409	-0.48213	0.0596539	-0.482005	-0.229424	-0.0273298	1
Mycobacterium	0.282592	-0.594793	0.28973	0.282592	-0.480205	0.225924	-0.065093	0.193979	.986**	-0.302839	-0.298775	-0.0273253	-0.271871	0.171765	-0.390146	0.409999	.985**	-0.0148309	-0.290354	1
Planctomyces	-0.145825	0.325595	.703*	-0.145825	-0.0141314	0.161842	0.408216	0.395525	-0.346415	0.525484	.765**	-0.0836351	-0.45795	-0.202629	0.502466	-0.409328	-0.329596	0.0536914	.811**	-0.360463	1
Rhodococcus	0.100846	0.159984	0.162721	0.100846	-0.238486	-0.0253433	0.445333	0.0976615	-0.0918916	0.206541	0.30953	0.116789	0.213643	0.374094	0.569289	-0.0891241	-0.0818288	.797**	-0.24519	0.0226779	0.0874709	1
Significant positive correlations (p < 0.01) are highlighted in dark green, those with a p < 0.05 in light green.
**. Correlation is significant at the 0.01 level (2-tailed).
**. Correlation is significant at the 0.01 level (2-tailed).
