# Supplementary material for: Illumina sequencing of 16S rRNA genes reveals a unique microbial community in three anaerobic sludge digesters of Dubai
Source: PLoS One. 2021 Apr 1;16(4):e0249023. doi: 10.1371/journal.pone.0249023 (PMC8016227; doi:10.1371/journal.pone.0249023)
Supplement: S2 Table — (XLSX) [file pone.0249023.s002.xlsx]

## Sheet: Arch Vs parameters
S2 Table. Correlation between archaeal genera and physicochemical parameters.
	VFA	EC	DS	VS	T	AL	pH	DSF	Methanocorpusculum	Metallosphaera	Methanocella	Methanococcus	Acidianus	Natronobacterium	Methanospirillum	Sulfolobus	Methanothermus	Ferroplasma	Haloterrigena	Methanobrevibacter	Candidatus Nitrosocaldus	Thermoplasma
Volatile fatty acids (VFA)	1
Electrical conductivity (EC)	-0.478724	1
Dry Solids (DS)	-0.138342	-0.120364	1
Volatile solids	1.000**	-0.478724	-0.138342	1
Temperature (T)	-0.486412	0.057067	-0.163098	-0.486412	1
Alkalinity (AL)	-0.298498	0.255678	0.320544	-0.298498	-0.362831	1
pH	-0.341811	0.315305	0.616466	-0.341811	-0.194259	0.471992	1
Dissolved sulfide (DSF)	0.35273	0.223842	0.354327	0.35273	-0.280619	0.184062	0.0467147	1
Methanocorpusculum	-0.205285	0.172742	-0.479801	-0.205285	0.41815	-0.521508	-0.0481974	-0.344958	1
Metallosphaera	0.213493	-0.309703	.708*	0.213493	-0.295113	0.35163	0.137515	0.456584	-.896**	1
Methanocella	0.198585	0.15945	-0.232254	0.198585	-0.0413855	-0.0856675	-0.350853	-0.13652	-0.388934	0.152213	1
Methanococcus	-0.0166346	0.227286	-0.125345	-0.0166346	-0.237796	0.292983	-0.035618	-0.294439	-0.504319	0.189969	.874**	1
Acidianus	0.0515969	-0.22751	0.500038	0.0515969	-0.136309	0.357709	0.20311	0.611586	-0.32914	0.501546	-.679*	-0.605597	1
Natronobacterium	0.0555003	0.107451	-0.0555303	0.0555003	-0.180803	0.176846	0.0297299	-0.309449	-0.540267	0.304234	.831**	.942**	-0.543122	1
Methanospirillum	0.0431479	0.248699	-0.475124	0.0431479	0.0918365	0.0151843	-0.227123	-0.38811	-0.1764	-0.148374	.870**	.863**	-.743*	.830**	1
Sulfolobus	0.324167	-0.481985	0.163027	0.324167	-0.601469	0.366607	-0.120186	0.118158	-0.545809	0.390276	-0.148024	0.0313235	0.484482	-0.0248121	-0.20354	1
Methanothermus	0.17978	0.159133	-0.133931	0.17978	-0.331191	0.0608377	-0.271674	-0.118895	-0.514644	0.230111	.925**	.911**	-0.580259	.831**	.758*	0.123984	1
Ferroplasma	-0.185635	0.473219	-0.145409	-0.185635	0.355827	0.28282	0.0941233	0.49466	0.10735	-0.0783537	-0.274002	-0.312366	0.4038	-0.300083	-0.096218	-0.327114	-0.446784	1
Haloterrigena	0.287635	-0.601036	0.168139	0.287635	-0.535907	0.245887	-0.0935149	-0.0423329	-0.359049	0.257496	-0.272052	-0.0949168	0.428735	-0.14936	-0.306078	.960**	-0.00575064	-0.460103	1
Methanobrevibacter	-0.565119	0.525186	-0.114903	-0.565119	-0.109277	0.60127	0.300274	-0.347592	-0.0257519	-0.308627	0.181835	0.505163	-0.303486	0.284846	0.406329	0.109349	0.316592	-0.0342174	0.0813253	1
Candidatus Nitrosocaldus	-0.46385	0.568469	-0.0188976	-0.46385	0.231458	0.122383	0.0846079	-0.268699	-0.0641866	-0.150789	.674*	.691*	-.653*	0.542655	.667*	-0.370457	0.628972	-0.14262	-0.417248	.652*	1
Thermoplasma	-0.074947	0.310563	-0.0118116	-0.074947	-0.505207	0.435915	0.105453	-0.187428	-0.491726	0.226342	.674*	.895**	-0.481271	.805**	0.601887	0.100944	.828**	-0.352488	-0.0165921	0.530376	0.555099	1
Significant positive correlations (p < 0.01) are highlighted in dark green, those with a p < 0.05 in light green, and negative correlations with a p < 0.05 are highlighted in yellow.
**. Correlation is significant at the 0.01 level (2-tailed).
*. Correlation is significant at the 0.05 level (2-tailed).
