# Supplementary material for: Illumina sequencing of 16S rRNA genes reveals a unique microbial community in three anaerobic sludge digesters of Dubai
Source: PLoS One. 2021 Apr 1;16(4):e0249023. doi: 10.1371/journal.pone.0249023 (PMC8016227; doi:10.1371/journal.pone.0249023)
Supplement: S3 Table — (XLSX) [file pone.0249023.s003.xlsx]

## Sheet: Archaeal Vs Bacteria
S3 Table. Correlation between archaeal and bacterial genera.
	Methanocorpusculum	Metallosphaera	Methanocella	Methanococcus	Acidianus	Natronobacterium	Methanospirillum	Sulfolobus	Methanothermus	Ferroplasma	Haloterrigena	Methanobrevibacter	Candidatus Nitrosocaldus	Thermoplasma	vadinCA02	Blvii28 (Acetobacteroides)	Fervidobacterium	T78	Coprothermobacter	Sedimentibacter	W5	HA73	Leucobacter	Caldilinea	AUTHM297	Mycobacterium	Planctomyces	Rhodococcus
Methanocorpusculum	1
Metallosphaera	-.896**	1
Methanocella	-0.388934	0.152213	1
Methanococcus	-0.504319	0.189969	.874**	1
Acidianus	-0.32914	0.501546	-.679*	-0.605597	1
Natronobacterium	-0.540267	0.304234	.831**	.942**	-0.543122	1
Methanospirillum	-0.1764	-0.148374	.870**	.863**	-.743*	.830**	1
Sulfolobus	-0.545809	0.390276	-0.148024	0.0313235	0.484482	-0.0248121	-0.20354	1
Methanothermus	-0.514644	0.230111	.925**	.911**	-0.580259	.831**	.758*	0.123984	1
Ferroplasma	0.10735	-0.0783537	-0.274002	-0.312366	0.4038	-0.300083	-0.096218	-0.327114	-0.446784	1
Haloterrigena	-0.359049	0.257496	-0.272052	-0.0949168	0.428735	-0.14936	-0.306078	.960**	-0.00575064	-0.460103	1
Methanobrevibacter	-0.0257519	-0.308627	0.181835	0.505163	-0.303486	0.284846	0.406329	0.109349	0.316592	-0.0342174	0.0813253	1
Candidatus Nitrosocaldus	-0.0641866	-0.150789	.674*	.691*	-.653*	0.542655	.667*	-0.370457	0.628972	-0.14262	-0.417248	.652*	1
Thermoplasma	-0.491726	0.226342	.674*	.895**	-0.481271	.805**	0.601887	0.100944	.828**	-0.352488	-0.0165921	0.530376	0.555099	1
vadinCA02	-0.346112	0.382804	-0.479206	-0.382137	.700*	-0.384138	-0.584424	.896**	-0.245433	-0.256741	.923**	-0.202828	-.650*	-0.261134	1
Blvii28 (Acetobacteroides)	-0.49695	0.347966	.837**	.849**	-0.560542	.832**	0.604256	-0.0755644	.909**	-0.459028	-0.185924	0.17826	0.578856	.872**	-0.356539	1
Fervidobacterium	-0.439445	0.422624	0.334329	0.558628	-0.178148	0.547039	0.202206	-0.194425	0.427548	-0.121462	-0.279522	0.352095	0.49298	.730*	-0.353791	.684*	1
T78	0.250078	-0.118847	-0.616343	-0.614028	0.597557	-0.595044	-0.468502	-0.238707	-.699*	.900**	-0.30487	-0.0963717	-0.329248	-0.5343	-0.0375406	-.653*	-0.193438	1
Coprothermobacter	.729*	-.633*	-0.447703	-0.459155	-0.0625755	-0.369232	-0.162726	-0.483846	-0.552795	0.364792	-0.397627	-0.0634857	-0.165196	-0.464568	-0.308702	-0.50798	-0.405594	0.523088	1
Sedimentibacter	-0.165845	0.194588	-0.229803	-0.247859	0.485452	-0.0919203	-0.0495993	0.114892	-0.365901	0.599482	0.0174508	-0.336987	-0.509925	-0.394857	0.160304	-0.42873	-0.256931	0.455553	-0.00522472	1
W5	-0.235976	0.160142	0.272741	0.499778	-0.230967	0.531411	0.303195	-0.272657	0.332468	0.0920969	-0.381735	0.320666	0.335142	.650*	-0.457412	0.552305	.850**	-0.0278538	-0.190702	0.0645069	1
HA73	0.108315	-0.0434589	-.674*	-0.605191	.701*	-.637*	-0.569839	0.207682	-0.620534	0.611667	0.165112	-0.0572292	-0.507748	-0.460606	0.38288	-.670*	-0.40774	.798**	0.45194	0.22084	-0.376143	1
Leucobacter	-0.356226	0.391912	-0.467878	-0.367438	.690*	-0.368153	-0.577196	.900**	-0.230634	-0.277011	.928**	-0.198727	-.640*	-0.246205	.999**	-0.338215	-0.334011	-0.0595174	-0.329711	0.158579	-0.437904	0.35366	1
Caldilinea	-0.109807	0.283619	0.0462364	-0.0630847	0.0580083	0.260514	0.038402	-0.187331	-0.0574592	-0.0146103	-0.21129	-0.620944	-0.296634	-0.199179	-0.0840272	0.0832843	-0.0425068	-0.0224289	0.243965	0.399593	0.123244	-0.207325	-0.0776073	1
AUTHM297	-0.288949	0.422663	0.502818	0.257849	-0.232103	0.218923	0.0758758	-0.263401	0.451741	-0.328207	-0.282075	-0.201561	0.467934	0.24019	-0.240765	0.584981	0.42769	-0.382783	-0.493409	-0.48213	0.0596539	-0.482005	-0.229424	-0.0273298	1
Mycobacterium	-0.413504	0.431055	-0.455294	-0.31494	.706*	-0.292887	-0.539867	.911**	-0.205425	-0.239839	.915**	-0.176954	-.648*	-0.185186	.986**	-0.302839	-0.298775	-0.0273253	-0.271871	0.171765	-0.390146	0.409999	.985**	-0.0148309	-0.290354	1
Planctomyces	-0.382958	0.527758	0.324347	0.261928	-0.034897	0.267296	0.0148606	-0.350775	0.288281	-0.025545	-0.419919	-0.0263478	0.477335	0.308505	-0.346415	0.525484	.765**	-0.0836351	-0.45795	-0.202629	0.502466	-0.409328	-0.329596	0.0536914	.811**	-0.360463	1
Rhodococcus	-0.215215	0.266996	-0.0253452	0.10318	0.11747	0.358314	0.044789	-0.0737548	0.0227894	0.0970543	-0.164858	-0.227388	-0.214885	0.150787	-0.0918916	0.206541	0.30953	0.116789	0.213643	0.374094	0.569289	-0.0891241	-0.0818288	.797**	-0.24519	0.0226779	0.0874709	1
Significant positive correlations (p < 0.01) are highlighted in dark green, those with a p < 0.05 in light green, and negative correlations with a p < 0.05 are highlighted in yellow.
**. Correlation is significant at the 0.01 level (2-tailed).
*. Correlation is significant at the 0.05 level (2-tailed).
*. Negative Correlation is significant at the 0.05 level (2-tailed).
